# Supplementary material for: A Colorimetric Strategy Based on Aptamer-Catalyzed Hairpin Assembly for the On-Site Detection of Salmonella typhimurium in Milk
Source: Foods. 2021 Oct 22;10(11):2539. doi: 10.3390/foods10112539 (PMC8623332; doi:10.3390/foods10112539)
Supplement: Supplementary file 1 [file foods-10-02539-s001.zip]

Archive with 1 entries (1 files):
- foods-1427651-supplementary.pdf
